# Supplementary material for: RNA-seq RNAaccess identified as the preferred method for gene expression analysis of low quality FFPE samples
Source: PLoS One. 2023 Oct 26;18(10):e0293400. doi: 10.1371/journal.pone.0293400 (PMC10602291; doi:10.1371/journal.pone.0293400)
Supplement: S1 Table — (XLSX) [file pone.0293400.s008.xlsx]

## Sheet: S1 Table
S1 Table. Sample information of breast tissues
sampleID	tissue_preserve	lib_prep	subjectID	RIN	DV200	Exonic.Rate	rRNA.Rate	Uniquely_mapped_reads	disease_status
BNP01.FF.PolyA	FF	PolyA	BNP01	7.4	73	0.867	0.011	0.894	Normal
BNP01.FF.RiboZero	FF	RiboZero	BNP01	7.4	73	0.464	0.02	0.7611	Normal
BNP01.FF.RNAaccess	FF	RNAaccess	BNP01	7.4	73	0.914	0.031	0.8375	Normal
BNP02.FF.PolyA	FF	PolyA	BNP02	2.9	26	0.841	0.015	0.767	Normal
BNP02.FF.RiboZero	FF	RiboZero	BNP02	2.9	26	0.476	0.128	0.5524	Normal
BNP02.FF.RNAaccess	FF	RNAaccess	BNP02	2.9	26	0.845	0.079	0.7437	Normal
BCP01.FF.PolyA	FF	PolyA	BCP01	8.5	91	0.835	0.006	0.9243	Tumor
BCP01.FF.RiboZero	FF	RiboZero	BCP01	8.5	91	0.442	0.004	0.8959	Tumor
BCP01.FF.RNAaccess	FF	RNAaccess	BCP01	8.5	91	0.869	0.054	0.807	Tumor
BCP01.FFPE.RNAaccess	FFPE	RNAaccess	BCP01	5.5	48	0.928	0.006	0.8648	Tumor
BCP01.FFPE.RiboZero	FFPE	RiboZero	BCP01	5.5	48	0.25	0.016	0.9029	Tumor
BCP02.FF.PolyA	FF	PolyA	BCP02	5.7	77	0.85	0.021	0.907	Tumor
BCP02.FF.RiboZero	FF	RiboZero	BCP02	5.7	77	0.474	0.016	0.8522	Tumor
BCP02.FF.RNAaccess	FF	RNAaccess	BCP02	5.7	77	0.888	0.048	0.8517	Tumor
BCP02.FFPE.RNAaccess	FFPE	RNAaccess	BCP02	2.5	40	0.936	0.01	0.8952	Tumor
BCP02.FFPE.RiboZero	FFPE	RiboZero	BCP02	2.5	40	0.122	0.516	0.5877	Tumor
BCP03.FF.PolyA	FF	PolyA	BCP03	7.7	88	0.786	0.007	0.9334	Tumor
BCP03.FF.RiboZero	FF	RiboZero	BCP03	7.7	88	0.416	0.004	0.8963	Tumor
BCP03.FF.RNAaccess	FF	RNAaccess	BCP03	7.7	88	0.88	0.042	0.8358	Tumor
BCP04.FF.RiboZero	FF	RiboZero	BCP04	7.8	90	0.495	0.007	0.8696	Tumor
BCP04.FF.PolyA	FF	PolyA	BCP04	7.8	90	0.848	0.008	0.9252	Tumor
BCP04.FF.RNAaccess	FF	RNAaccess	BCP04	7.8	90	0.892	0.048	0.8451	Tumor
BCP04.FFPE.RiboZero	FFPE	RiboZero	BCP04	2.3	55	0.249	0.012	0.8921	Tumor
BCP04.FFPE.RNAaccess	FFPE	RNAaccess	BCP04	2.3	55	0.915	0.011	0.8738	Tumor
BCP05.FF.PolyA	FF	PolyA	BCP05	6.5	90	0.853	0.015	0.9144	Tumor
BCP05.FF.RiboZero	FF	RiboZero	BCP05	6.5	90	0.42	0.007	0.9022	Tumor
BCP05.FF.RNAaccess	FF	RNAaccess	BCP05	6.5	90	0.907	0.029	0.8372	Tumor
BCP05.FFPE.RiboZero	FFPE	RiboZero	BCP05	2.2	52	0.302	0.014	0.905	Tumor
BCP05.FFPE.RNAaccess	FFPE	RNAaccess	BCP05	2.2	52	0.923	0.018	0.8664	Tumor
BCP06.FF.RiboZero	FF	RiboZero	BCP06	6.9	83	0.431	0.033	0.854	Tumor
BCP06.FF.PolyA	FF	PolyA	BCP06	6.9	83	0.788	0.008	0.9242	Tumor
BCP06.FF.RNAaccess	FF	RNAaccess	BCP06	6.9	83	0.866	0.056	0.8181	Tumor
BCP06.FFPE.RiboZero	FFPE	RiboZero	BCP06	2.6	59	0.314	0.022	0.8947	Tumor
BCP06.FFPE.RNAaccess	FFPE	RNAaccess	BCP06	2.6	59	0.931	0.017	0.877	Tumor
BCP07.FF.RiboZero	FF	RiboZero	BCP07	6.6	84	0.493	0.016	0.8668	Tumor
BCP07.FF.PolyA	FF	PolyA	BCP07	6.6	84	0.858	0.008	0.919	Tumor
BCP07.FF.RNAaccess	FF	RNAaccess	BCP07	6.6	84	0.896	0.047	0.8281	Tumor
BCP07.FFPE.RiboZero	FFPE	RiboZero	BCP07	2.5	33	0.291	0.032	0.8778	Tumor
BCP07.FFPE.RNAaccess	FFPE	RNAaccess	BCP07	2.5	33	0.931	0.014	0.8703	Tumor
