# Supplementary material for: RNA-seq RNAaccess identified as the preferred method for gene expression analysis of low quality FFPE samples
Source: PLoS One. 2023 Oct 26;18(10):e0293400. doi: 10.1371/journal.pone.0293400 (PMC10602291; doi:10.1371/journal.pone.0293400)
Supplement: S2 Table — (XLSX) [file pone.0293400.s009.xlsx]

## Sheet: S2 Table
S2 Table. Sample info of gastric tumors processed by RNAaccess
SampleID	SubjectID	Exonic.Rate	Intronic.Rate	Intergenic.Rate	Number_of_input_reads	Uniquely_mapped_reads	Multi_mapped_reads	Unmapped_reads	DV200	Input	tissue_preservation	library_preparation
GCP01.FFPE.10ng	GCP01	0.9474	0.0506	0.002	43386201	0.777	0.209	0.014	28	10ng	FFPE	RNAaccess
GCP01.FFPE.20ng	GCP01	0.9475	0.0506	0.0019	40032083	0.7817	0.2051	0.0132	28	20ng	FFPE	RNAaccess
GCP01.FFPE.50ng	GCP01	0.9485	0.0498	0.0017	40461642	0.7996	0.1856	0.0148	28	50ng	FFPE	RNAaccess
GCP01.FFPE.100ng	GCP01	0.842	0.1444	0.0137	59499320	0.8172	0.129	0.0538	28	100ng	FFPE	RNAaccess
GCP01.FF.100ng	GCP01	0.8806	0.1133	0.0061	64019115	0.8545	0.1262	0.0193	78	100ng	FF	RNAaccess
GCP02.FFPE.10ng	GCP02	0.9594	0.0389	0.0018	42453226	0.7987	0.1881	0.0132	32	10ng	FFPE	RNAaccess
GCP02.FFPE.20ng	GCP02	0.9563	0.0407	0.003	45009878	0.7582	0.1872	0.0546	32	20ng	FFPE	RNAaccess
GCP02.FFPE.50ng	GCP02	0.9559	0.0422	0.0019	40144352	0.8081	0.176	0.0159	32	50ng	FFPE	RNAaccess
GCP02.FFPE.100ng	GCP02	0.6394	0.3486	0.012	55498835	0.7806	0.1348	0.0846	32	100ng	FFPE	RNAaccess
GCP02.FF.100ng	GCP02	0.8783	0.1167	0.005	57317803	0.8516	0.1297	0.0187	88	100ng	FF	RNAaccess
GCP03.FFPE.10ng	GCP03	0.9312	0.0666	0.0022	40872446	0.8239	0.1516	0.0245	34	10ng	FFPE	RNAaccess
GCP03.FFPE.20ng	GCP03	0.9264	0.0712	0.0024	47822434	0.8312	0.1443	0.0245	34	20ng	FFPE	RNAaccess
GCP03.FFPE.50ng	GCP03	0.9209	0.0762	0.0029	41910516	0.8433	0.1314	0.0253	34	50ng	FFPE	RNAaccess
GCP03.FFPE.100ng	GCP03	0.9071	0.0885	0.0043	49126156	0.8276	0.146	0.0264	34	100ng	FFPE	RNAaccess
GCP04.FFPE.10ng	GCP04	0.9257	0.0723	0.002	53843548	0.8173	0.1581	0.0246	32	10ng	FFPE	RNAaccess
GCP04.FFPE.20ng	GCP04	0.9143	0.0831	0.0026	59924647	0.8109	0.1606	0.0285	32	20ng	FFPE	RNAaccess
GCP04.FFPE.50ng	GCP04	0.9255	0.0725	0.002	56285129	0.805	0.1469	0.0481	32	50ng	FFPE	RNAaccess
GCP04.FFPE.100ng	GCP04	0.9159	0.0813	0.0028	54321205	0.8037	0.1577	0.0386	32	100ng	FFPE	RNAaccess
GCP05.FFPE.10ng	GCP05	0.944	0.0536	0.0024	45134924	0.8208	0.1632	0.016	16	10ng	FFPE	RNAaccess
GCP05.FFPE.20ng	GCP05	0.942	0.0559	0.0021	42093212	0.8419	0.1439	0.0142	16	20ng	FFPE	RNAaccess
GCP05.FFPE.50ng	GCP05	0.9427	0.0552	0.002	41655274	0.8448	0.1401	0.0151	16	50ng	FFPE	RNAaccess
GCP05.FF.100ng	GCP05	0.8726	0.1198	0.0076	52403952	0.8386	0.1199	0.0415	67	100ng	FF	RNAaccess
GCP05.FFPE.100ng	GCP05	0.775	0.205	0.02	62903564	0.7528	0.1323	0.1149	16	100ng	FFPE	RNAaccess
GCP06.FFPE.10ng	GCP06	0.9504	0.0485	0.0011	47738975	0.7976	0.1906	0.0118	14	10ng	FFPE	RNAaccess
GCP06.FFPE.20ng	GCP06	0.9495	0.0494	0.0011	41501993	0.7929	0.1917	0.0154	14	20ng	FFPE	RNAaccess
GCP06.FFPE.50ng	GCP06	0.9417	0.0568	0.0015	42020946	0.7957	0.1892	0.0151	14	50ng	FFPE	RNAaccess
GCP06.FF.100ng	GCP06	0.8947	0.1011	0.0043	61048637	0.8931	0.0849	0.022	95	100ng	FF	RNAaccess
GCP06.FFPE.100ng	GCP06	0.855	0.1389	0.0062	61655353	0.8315	0.1154	0.0531	14	100ng	FFPE	RNAaccess
GCP07.FFPE.10ng	GCP07	0.9356	0.0623	0.0021	41867155	0.8199	0.1612	0.0189	17	10ng	FFPE	RNAaccess
GCP07.FFPE.20ng	GCP07	0.925	0.0722	0.0028	47739627	0.8383	0.1463	0.0154	17	20ng	FFPE	RNAaccess
GCP07.FFPE.50ng	GCP07	0.9011	0.0935	0.0054	43117648	0.8194	0.1616	0.019	17	50ng	FFPE	RNAaccess
GCP07.FFPE.100ng	GCP07	0.9225	0.0744	0.0031	49771474	0.8447	0.137	0.0183	17	100ng	FFPE	RNAaccess
GCP08.FFPE.10ng	GCP08	0.885	0.1061	0.0089	46611559	0.7562	0.1939	0.0499	22	10ng	FFPE	RNAaccess
GCP08.FFPE.20ng	GCP08	0.936	0.0624	0.0016	46314986	0.7977	0.1856	0.0167	22	20ng	FFPE	RNAaccess
GCP08.FFPE.50ng	GCP08	0.9308	0.0674	0.0018	44244314	0.7992	0.1828	0.018	22	50ng	FFPE	RNAaccess
GCP08.FFPE.100ng	GCP08	0.9257	0.0719	0.0024	41096044	0.7824	0.1972	0.0204	22	100ng	FFPE	RNAaccess
GCP09.FFPE.10ng	GCP09	0.9295	0.0675	0.003	40754285	0.5807	0.3965	0.0228	8	10ng	FFPE	RNAaccess
GCP09.FFPE.20ng	GCP09	0.9634	0.0335	0.0031	43601217	0.8508	0.1335	0.0157	8	20ng	FFPE	RNAaccess
GCP09.FFPE.50ng	GCP09	0.9352	0.0619	0.0029	47505395	0.662	0.3091	0.0289	8	50ng	FFPE	RNAaccess
GCP09.FFPE.100ng	GCP09	0.6305	0.3328	0.0367	40841022	0.6595	0.2184	0.1221	8	100ng	FFPE	RNAaccess
GCP09.FF.100ng	GCP09	0.8828	0.111	0.0062	57703429	0.86	0.1205	0.0195	96	100ng	FF	RNAaccess
GCP10.FF.100ng	GCP10	0.8741	0.1202	0.0057	56618777	0.8579	0.1205	0.0216	89	100ng	FF	RNAaccess
GCP11.FFPE.10ng	GCP11	0.9073	0.0889	0.0037	40835220	0.7551	0.1971	0.0478	6	10ng	FFPE	RNAaccess
GCP11.FFPE.20ng	GCP11	0.9111	0.086	0.0029	46597352	0.7814	0.1765	0.0421	6	20ng	FFPE	RNAaccess
GCP11.FFPE.50ng	GCP11	0.9074	0.0892	0.0034	46621235	0.7797	0.1694	0.0509	6	50ng	FFPE	RNAaccess
GCP11.FFPE.100ng	GCP11	0.907	0.0896	0.0034	43394827	0.7726	0.1726	0.0548	6	100ng	FFPE	RNAaccess
GCP12.FFPE.10ng	GCP12	0.9232	0.0719	0.0048	45703900	0.6586	0.3019	0.0395	4	10ng	FFPE	RNAaccess
GCP12.FFPE.20ng	GCP12	0.9246	0.072	0.0035	46008529	0.7208	0.2351	0.0441	4	20ng	FFPE	RNAaccess
GCP12.FFPE.50ng	GCP12	0.9242	0.0721	0.0038	41468539	0.7292	0.2202	0.0506	4	50ng	FFPE	RNAaccess
GCP12.FFPE.100ng	GCP12	0.9205	0.074	0.0055	50711525	0.7384	0.2075	0.0541	4	100ng	FFPE	RNAaccess
