# Supplementary material for: RNA-seq RNAaccess identified as the preferred method for gene expression analysis of low quality FFPE samples
Source: PLoS One. 2023 Oct 26;18(10):e0293400. doi: 10.1371/journal.pone.0293400 (PMC10602291; doi:10.1371/journal.pone.0293400)
Supplement: S3 Table — (XLSX) [file pone.0293400.s010.xlsx]

## Sheet: S3 Table
S3 Table. Sample info of gastric tumors processed by NanoString
SubjectID	RIN	DV200	tissue_preservation	Input	FracAboveBG
GCP01	2.4	28	FFPE	200ng	0.816883
GCP01	2.4	28	FFPE	400ng	0.885714
GCP02	3.3	32	FFPE	200ng	0.754545
GCP02	3.3	32	FFPE	400ng	0.849351
GCP05	2.5	16	FFPE	200ng	0.828571
GCP05	2.5	16	FFPE	400ng	0.82987
GCP06	2.5	14	FFPE	200ng	0.619481
GCP06	2.5	14	FFPE	400ng	0.807792
GCP09	2.6	8	FFPE	200ng	0.214286
GCP09	2.6	8	FFPE	400ng	0.250649
GCP10	2.6	7	FFPE	200ng	0.0402597
GCP10	2.6	7	FFPE	400ng	0.119481
