# Supplementary material for: RNA-seq RNAaccess identified as the preferred method for gene expression analysis of low quality FFPE samples
Source: PLoS One. 2023 Oct 26;18(10):e0293400. doi: 10.1371/journal.pone.0293400 (PMC10602291; doi:10.1371/journal.pone.0293400)
Supplement: S4 Table — (XLSX) [file pone.0293400.s011.xlsx]

## Sheet: S4 Table
S4 Table. Cell type and immune signatures
HUGO.Name	Cell.Type/Signature
TIGIT	IFNr
STAT1	IFNr
PSMB10	IFNr
PDCD1LG2	IFNr
NKG7	IFNr
LAG3	IFNr
IDO1	IFNr
HLA-E	IFNr
HLA-DRB1	IFNr
HLA-DQA1	IFNr
CXCR6	IFNr
CXCL9	IFNr
CMKLR1	IFNr
CD8A	IFNr
CD276	IFNr
CD274	IFNr
CD27	IFNr
CCL5	IFNr
CCL1	aDC
EBI3	aDC
IDO1	aDC
LAMP3	aDC
OAS3	aDC
BLK	B-cell
CD19	B-cell
CR2	B-cell
HLA-DOB	B-cell
MS4A1	B-cell
TNFRSF17	B-cell
CD8A	CD8 T-cell
CD8B	CD8 T-cell
FLT3LG	CD8 T-cell
GZMM	CD8 T-cell
PRF1	CD8 T-cell
GNLY	Cytotoxic cell
GZMA	Cytotoxic cell
GZMH	Cytotoxic cell
KLRD1	Cytotoxic cell
KLRF1	Cytotoxic cell
CCL13	DC
CCL17	DC
CCL22	DC
CD209	DC
HSD11B1	DC
CCR3	Eosinophils
IL5RA	Eosinophils
PTGDR2	Eosinophils
SMPD3	Eosinophils
THBS1	Eosinophils
CD1A	iDC
CD1B	iDC
CD1E	iDC
F13A1	iDC
SYT17	iDC
APOE	Macrophages
CCL7	Macrophages
CD68	Macrophages
CHIT1	Macrophages
CXCL5	Macrophages
MARCO	Macrophages
MSR1	Macrophages
CMA1	Mast cell
CTSG	Mast cell
KIT	Mast cell
MS4A2	Mast cell
PRG2	Mast cell
TPSAB1	Mast cell
CSF3R	Neutrophils
FPR2	Neutrophils
MME	Neutrophils
FOXJ1	NK CD56bright cell
MPPED1	NK CD56bright cell
PLA2G6	NK CD56bright cell
RRAD	NK CD56bright cell
GTF3C1	NK CD56dim cell
GZMB	NK CD56dim cell
IL21R	NK CD56dim cell
BCL2	NK cell
FUT5	NK cell
NCR1	NK cell
ZNF205	NK cell
IL3RA	pDC
ANP32B	T helper cell
BATF	T helper cell
NUP107	T helper cell
CD28	T helper cell
ICOS	T helper cell
CD2	T-cell
CD3E	T-cell
CD3G	T-cell
CD6	T-cell
ATM	Tcm
DOCK9	Tcm
NEFL	Tcm
REPS1	Tcm
USP9Y	Tcm
AKT3	Tem
CCR2	Tem
EWSR1	Tem
LTK	Tem
NFATC4	Tem
BCL6	TFH
CXCL13	TFH
MAF	TFH
PDCD1	TFH
CD160	Tgd
FEZ1	Tgd
TARP	Tgd
CD38	Th1 cell
CSF2	Th1 cell
IFNG	Th1 cell
IL12RB2	Th1 cell
LTA	Th1 cell
STAT4	Th1 cell
TBX21	Th1 cell
CTLA4	Th1 cell
IL17A	Th17 cell
IL17RA	Th17 cell
RORC	Th17 cell
CXCR6	Th2 cell
GATA3	Th2 cell
IL26	Th2 cell
LAIR2	Th2 cell
PMCH	Th2 cell
SMAD2	Th2 cell
STAT6	Th2 cell
FOXP3	Treg
